# Supplementary material for: Glycoproteins Presenting Galactose and N-Acetylgalactosamine in Human Seminal Plasma as Potential Players Involved in Immune Modulation in the Fertilization Process
Source: Int J Mol Sci. 2021 Jul 8;22(14):7331. doi: 10.3390/ijms22147331 (PMC8303229; doi:10.3390/ijms22147331)
Supplement: Supplementary file 1 [file ijms-22-07331-s001.zip]

Archive with 3 entries (2 files):
- ijms-1285200-supplementary/
- ijms-1285200-supplementary/Supplemental Table S1.pdf
- ijms-1285200-supplementary/Supplemental Table S2.pdf
